# Supplementary material for: Integrin‐Binding Matricellular Protein Fibulin‐5 Maintains Epidermal Stem Cell Heterogeneity During Skin Aging
Source: Aging Cell. 2026 Apr 10;25(4):e70483. doi: 10.1111/acel.70483 (PMC13067917; doi:10.1111/acel.70483)
Supplement: Supplementary file 2 — Table S3: List of differentially expressed genes identified by RNA‐seq analysis of epidermal basal cells from Fbln5 WT and KO mice (related to Figure 2C). [file ACEL-25-e70483-s004.xlsx]

## Sheet: Fbln5 WT vs KO, 12 months 
Gene symbol	Fbln5 WT vs Fbln5 KO, normalized values Fold change	Fbln5 WT vs Fbln5 KO, normalized values p-value
Hmgcs2	13.2116	0.0107389
Lcn2	11.6531	0.313677
Il22ra2	9.70865	0.012537
Serpinb6c	7.86384	0.00217012
S100a9	6.9448	0.395303
S100a8	6.0935	0.403974
Gm12840	6.02887	0.000251882
Ramp3	5.97645	0.00444342
Fam184b	5.82399	0.000137436
Ddx4	5.37958	0.217569
Scara3	5.29979	0.00413219
Serpina3c	5.08665	0.0151532
Rps2-ps6	5.05968	0.0316474
Angptl7	4.95491	0.0270378
Gprc5b	4.7474	0.0181961
Fkbp5	4.64753	0.000140799
Cyp2b19	4.61312	0.00470341
Maob	4.46532	0.00315602
Adamts1	4.44827	0.012842
Gm29291	4.34974	0.0817884
Gm13305	4.02091	0.0161531
Serpina3g	3.88435	0.00250153
Ablim3	3.86855	0.0249115
Gm44777	3.83286	0.0194055
Gm16701_2	3.78332	0.0246493
Defb1	3.77036	7.16e-05
Itpr3os	3.73429	0.013167
Lpl	3.71822	0.0621256
Cecr2	3.6716	0.000359367
Col23a1	3.59218	0.0133029
Gm26825	3.58638	0.143168
Gsdma3	3.57111	0.155947
Cst6	3.56319	0.00935713
Tmem98	3.56127	0.114459
Gm5905	3.41222	0.129505
Il20ra	3.38012	0.113058
Igll1	3.36248	0.0278881
Gm43597	3.30634	0.00382748
Gm30978	3.28335	0.00515755
Slpi	3.28186	0.141527
Gm15050	3.25142	0.000569584
Zbtb16	3.24051	0.0575564
Per2	3.22659	7.69e-05
Ubxn11	3.20796	0.118246
2610528A11Rik	3.20545	0.217172
Hotairm1	3.1898	0.00271395
Gm37292	3.18394	0.116606
Defb2	3.15857	0.0202753
2310015A10Rik	3.13976	0.000761994
Rtn2	3.1091	0.0182849
1700088E04Rik	3.07559	0.12157
4933408B17Rik	3.07176	0.00120599
Cdk5r1	3.06342	0.00258082
Arhgef6	3.05798	0.00354265
Gm26890	3.04905	0.064734
4921514A10Rik	3.03948	0.0989459
Smtnl2	3.03924	0.00841799
Gm21955	3.03541	0.0292737
Cyp2b10	3.03212	0.0619209
Abca4	3.0061	0.0216055
Ina	2.98448	0.194232
Pnpla3	2.97364	0.0144108
Cyp46a1	2.97345	0.0473675
Gm13301	2.94525	0.0747633
Serpine1	2.94145	0.113831
Fosb	2.93534	0.224596
Atf3	2.90615	0.444341
Fam124a	2.88145	0.00642678
Gm15446	2.8745	0.173795
Gsta3	2.85298	0.0138925
5430421F17Rik	2.83128	0.0577562
Sel1l3	2.81543	0.0537575
Lgals3bp	2.80735	0.0694359
Lgals9	2.8042	0.0213132
Slc23a3	2.80281	0.0838396
Me1	2.79654	0.00721391
Gm44053	2.79023	0.219156
Gm26826	2.7773	0.058693
Gm20427	2.74719	0.33542
Fads1	2.73996	0.0103607
Cd93	2.73034	0.148366
Syp	2.72774	0.038519
Rell2	2.72008	0.0557863
Apcdd1	2.6978	0.00372967
Gm42879	2.69407	0.0182163
Neat1	2.68826	0.0789198
Npff	2.67526	0.0775698
Dnah2	2.67077	0.161704
Slit3	2.66036	0.0210288
Txnip	2.64358	0.31866
Defb6	2.6092	0.0428137
Dcn	2.60737	0.012993
Gm17383	2.60246	0.310754
Cyp27a1	2.59061	0.034239
Nbl1	2.58998	0.00347297
B3gnt9	2.58895	0.00406926
Fst	2.56762	0.146218
Usp18	2.5639	0.13679
Cep126	2.55439	0.00213371
Ifi27l2a	2.55133	0.0425841
Gm5127	2.5449	0.0713721
Fam78b	2.53808	0.0141209
Slc39a8	2.53755	0.107443
Glb1l2	2.53171	0.0322045
Art3	2.52374	0.0173674
Galr2	2.52176	0.265207
Fbxo44	2.50863	0.0429773
Klf2	2.50775	0.159949
Cnr1	2.47366	0.0399279
Jam2	2.45825	0.0604163
Chrm1	2.45595	0.185645
Lgmn	2.45495	0.0961439
Gm10593	2.44996	0.0025629
Gm38300	2.44614	0.0863151
Cpeb3	2.43852	0.0189852
2700038G22Rik	2.43417	0.0437376
Il11ra2	2.43321	0.0264067
Gm43660	2.43141	0.0345124
1700008J07Rik	2.4264	0.0059353
Camk2n1	2.41828	0.0825853
Cd59a	2.41681	0.23545
Gm8730	2.41429	0.301346
Tsc22d3	2.41197	0.28301
Slc6a20a	2.41151	0.207693
Gm20878	2.41149	0.0257053
4833445I07Rik	2.40713	0.0408192
Olfr920	2.39606	0.0176445
Trp53inp1	2.39134	0.350172
Chil1	2.3892	0.306916
Fgf11	2.38573	0.0784953
Gm27028	2.3827	0.10265
Ifngr1	2.38265	0.0199718
Gm6498	2.37895	0.0278044
Tnfsf18	2.36619	0.197598
Prkag3	2.36514	0.105969
Adgrb2	2.36056	0.0549241
Fhod3	2.35603	0.0326812
Ddah2	2.35591	0.0809591
Gm28529	2.34964	0.0255625
Kcns3	2.34713	0.0604162
Dhx58	2.34074	0.261011
Spaca6	2.34014	0.01984
Gm7897	2.33624	0.216078
Gpr82	2.33334	0.120832
Plscr1	2.32837	0.155185
Nqo1	2.32705	0.147962
Tle6	2.31558	0.00445729
2210406O10Rik	2.31417	0.0975525
Gm26789	2.30947	0.0740936
Stbd1	2.30885	0.139821
Kcna7	2.3044	0.151861
Abhd15	2.30235	0.0147611
Vmn2r1	2.30216	0.22284
C920021L13Rik	2.30173	0.00870275
Gm37874	2.30146	0.0022471
Ccdc92b	2.29962	0.0990632
Akap5	2.29785	0.0237585
4833418N02Rik	2.29673	0.0154868
Nppc	2.29626	0.0406566
Reep2	2.29513	0.112467
Svip	2.29358	0.0943781
Abhd3	2.29096	0.250612
Gm17167	2.28918	0.0267474
Dhcr24	2.28802	0.0916243
Nrxn2	2.28699	0.0676022
Smpd5	2.28524	0.171209
Slc6a6	2.28493	0.00191851
Phc1	2.28283	0.00230071
C030005K06Rik	2.27723	0.0995369
Runx2	2.27028	0.0917966
Pou3f1	2.2683	0.0586375
Mest	2.26704	0.0445309
Cnp	2.26309	0.00935539
Gm11613	2.25917	0.0714337
Tbc1d24	2.25882	0.22961
Pvr	2.25725	0.0598986
Gm10330	2.2531	0.0361468
Adora2b	2.25007	0.00543868
Larp6	2.24964	0.0137308
C130083M11Rik	2.24722	0.00510395
AA914427	2.24524	0.134675
Ank	2.24349	0.0707052
Agrp	2.23842	0.0483471
Cldn4	2.23509	0.179948
Rsg1	2.22816	0.198678
Gm3448	2.22555	0.0992723
D730045B01Rik	2.21957	0.131509
Snord13	2.21129	0.0220983
Irf1	2.19862	0.0244594
Tbc1d16	2.1979	0.0266807
AU015336	2.19704	0.103467
Fgfr1	2.1962	0.0257254
Nceh1	2.19571	0.12855
Errfi1	2.1956	0.404285
Gas2	2.18997	0.0127957
Nkapl	2.18971	0.0854261
Slco2a1	2.18916	0.00290591
Gm24305	2.18914	0.0128682
Gm12394	2.18732	0.00450434
Matk	2.18643	0.362385
9330151L19Rik	2.18123	0.0139515
Cdhr1	2.17937	0.33391
Eaf2	2.17797	0.0770564
Plk3	2.17491	0.0099212
Gm15478	2.17201	0.0885903
Gm7628	2.17014	0.0264428
Mapk15	2.16823	0.391697
Hpgd	2.16186	0.171784
Slc43a2	2.15991	0.0137743
Cyfip2	2.15924	0.0314116
Avpr1a	2.15145	0.106327
Mmp2	2.14742	0.00942595
Gm4673	2.13429	0.0694522
Trnp1	2.1341	0.0224802
Nlrc5	2.13405	0.0883391
Per1	2.1325	0.311299
Tef	2.12989	0.0057383
Irx2	2.12927	0.000334322
Spry1	2.12817	0.071132
Inpp4a	2.12137	0.00317186
Maff	2.11959	0.0343422
Tchp	2.1158	0.236494
Sh3bp5	2.11495	0.0751375
Daam2	2.11362	0.0584105
Gm45104	2.11007	0.0209951
Fbp2	2.10747	0.218162
Prkcz2	2.10594	0.0488546
Erdr1	2.10402	0.177945
Gm3892	2.09849	0.0062189
Aldh3a1	2.09511	0.00444399
Prob1	2.09408	0.0650001
Gm25541	2.0911	0.0334565
mt-Tp	2.08991	0.0100888
Arrdc3	2.08955	0.401468
Slc26a8	2.08912	0.214669
Plag1	2.08821	0.0916835
Gm10614	2.08154	0.0932687
Foxc1	2.08125	0.0337237
mt-Tc	2.07998	0.0237444
Ankrd6	2.07985	0.00921599
Timp3	2.07792	0.0374384
Rapgef4os2	2.07721	0.0078325
Gm16793	2.0744	0.0994235
Kif17	2.06965	0.155298
Pik3ip1	2.06639	0.0293653
Gm37352	2.06547	0.306772
Gm14964	2.06389	0.092871
Rnu1b1	2.06188	0.0959236
Dgkh	2.05964	0.0120669
Sv2a	2.05925	0.299611
Bcl2	2.05348	0.0732787
mt-Tl1	2.04985	0.0601624
Dtx4	2.04847	0.00450385
Icam1	2.04818	0.00886413
Epas1	2.04674	0.0514676
Adrb2	2.04284	0.272455
Gm26694	2.04123	0.264123
Ttll13	2.03851	0.0402497
5033417F24Rik	2.03762	0.0835833
4921531C22Rik	2.03692	0.00125526
Gabbr1	2.03681	0.00216159
Zfp791	2.03507	0.00765098
Adgrb1	2.03265	0.120921
mt-Ty	2.02951	0.0148228
Gm23143	2.02912	0.133581
B230344G16Rik	2.02798	0.0258109
4930581F22Rik	2.02423	0.0941272
Ptprz1	2.02323	0.00655966
Gm22973	2.02304	0.0199441
Pak3	2.0147	0.0165365
Pdzd4	2.01469	0.0237142
Snord118	2.01416	0.0253055
mt-Tm	2.01059	0.104524
Cadm1	2.01005	0.000151041
Jph1	2.00874	0.0962179
Pdk4	2.00808	0.265499
A530017D24Rik	2.00575	0.0149579
Mapre2	-2.00084	0.00790538
Fras1	-2.00158	0.0152979
Ttll7	-2.00215	0.00171962
Zfp14	-2.00316	0.00227666
Gm45503	-2.00484	0.165833
Recql4	-2.01032	0.0072106
Il13ra2	-2.01043	0.0991072
Fam110a	-2.01278	0.000550695
Serpinb7	-2.01398	0.0518006
RP23-33N12.2	-2.01398	0.154582
Reep1	-2.01549	0.0025609
Ccdc88b	-2.02036	0.302479
Gm14434	-2.02262	0.508872
Chrna1os	-2.02288	0.0520736
Ppp1r3d	-2.0231	0.203653
Rad54l	-2.02439	0.00990135
Car2	-2.02463	0.159745
Gm12034	-2.02505	0.0816094
Susd4	-2.02543	0.0288389
Uros	-2.02636	0.0461989
Adamts7	-2.02727	0.386824
6430573F11Rik	-2.02882	0.0596887
Tgfb3	-2.03083	0.118943
Proser3	-2.03341	0.0396881
Nr4a2	-2.03402	0.0884303
Plekhg1	-2.03693	0.016004
Arhgef10l	-2.03928	0.00737844
Gm16432	-2.03983	0.115481
Fam114a1	-2.05496	0.0210715
Zfp608	-2.05594	0.050043
Mt3	-2.05877	0.0934733
Tbx3	-2.05935	0.124629
Ttc7b	-2.06103	0.0189885
Steap3	-2.06251	0.034262
Mlkl	-2.06385	0.0521059
Lingo4	-2.06445	0.150202
Rps6-ps1	-2.07203	0.0684018
D130040H23Rik	-2.07454	0.166186
Dnah1	-2.07671	0.0161924
Arl10	-2.07898	0.0981371
Neb	-2.0793	0.242595
Synm	-2.07952	0.0424522
Slc16a9	-2.0866	0.00302618
Pcdhga5	-2.09094	0.11409
Cdc6	-2.09144	0.0283848
Hist3h2a	-2.0918	0.0469594
Rab42	-2.09368	0.280398
Basp1	-2.10212	0.168079
B230208H11Rik	-2.10345	0.0258251
Mob3b	-2.10506	0.0141233
Gm29538	-2.1059	0.157344
Rpl31-ps16	-2.10935	0.457792
Zfp972	-2.11141	0.0148431
Nhej1	-2.12036	0.023712
Rab31	-2.12436	0.00141784
1810011O10Rik	-2.1274	0.29236
Cpt1c	-2.13249	0.0400691
Gpx8	-2.13437	0.0113391
Katnal1	-2.13467	0.0218415
Rpl17-ps10	-2.13572	0.0817002
Dlx2	-2.13851	0.14422
Krt2	-2.13912	0.00916656
Platr25	-2.14132	0.295556
Fxyd4	-2.14399	0.0141075
Grem1	-2.15749	0.326406
Gm10655	-2.16064	0.105372
Ffar2	-2.1614	0.135869
Pbx4	-2.16162	0.0247201
Mipol1	-2.16706	0.00556466
Ube2c	-2.16789	0.0373101
Gm8880	-2.16911	0.113747
Gm45649	-2.17015	0.317162
Tnfrsf19	-2.17653	0.0150953
Eldr	-2.18042	0.278755
Gm6681	-2.18071	0.0756204
Ror2	-2.18475	0.0132214
Slc4a9	-2.18918	0.127398
Pdia5	-2.19449	0.00336215
S1pr3	-2.19901	0.164979
4930550C14Rik	-2.2022	0.0263063
Dscc1	-2.20633	0.0232542
Bub1	-2.21848	0.0276953
Pgbd1	-2.22238	0.016007
Gimap9	-2.22376	0.0492506
Spin4	-2.22438	0.0286915
Hoxc13	-2.22535	0.00901355
Ablim2	-2.22854	0.00272795
Rrm2	-2.22876	0.00762135
Svopl	-2.23572	0.233583
E2f2	-2.23655	0.00512572
Cyp11b1	-2.23694	0.148785
Gm45351	-2.23832	0.0372382
Ankle1	-2.2514	0.0677826
Clec2f	-2.25563	0.0107229
BC030867	-2.25626	0.0154462
Gm28555	-2.25807	0.209007
Pls1	-2.25981	0.0112974
C230035I16Rik	-2.25995	0.165564
Rnasel	-2.26112	0.00850555
Muc3a	-2.27012	0.296589
Gm17130	-2.27131	0.133586
Aadacl2	-2.27231	0.0926815
Mthfd2	-2.27789	0.0306878
Dlx1	-2.28239	0.00188043
Kif2c	-2.28629	0.0266375
Itgb3bp	-2.29045	0.0241524
Slc16a6	-2.29121	0.0177995
Krt36	-2.29358	0.0770017
BC016579	-2.2953	0.0448531
Kctd12	-2.29683	0.0769131
Vsnl1	-2.30014	0.0211375
Syk	-2.30762	0.000626893
Ak1	-2.30915	0.000558518
Tspan7	-2.31102	0.0221232
Cish	-2.31314	0.168233
Ribc1	-2.3138	0.210058
Prcp	-2.31496	0.0040168
Slc39a10	-2.3156	0.0113916
Gm12655	-2.3177	0.118488
Hmcn1	-2.31837	0.000629556
4930558J22Rik	-2.32364	0.069135
Igfbp3	-2.3268	0.021983
Cdh4	-2.32752	0.0619304
Map2	-2.33448	0.00668128
Elp6	-2.34242	0.00632765
Fam20a	-2.34254	0.0182987
Rps12-ps10	-2.34444	0.0157858
Socs2	-2.34838	0.244613
Hist1h2bm	-2.34902	0.00256218
Gm5451	-2.34973	0.0752914
Gm43079	-2.35535	0.0689488
Foxn1	-2.35702	0.0144171
Cmtm8	-2.35747	0.103403
Casq2	-2.36147	0.0193847
Selenbp1	-2.36156	0.0234476
Phldb2	-2.3712	0.00309694
E330011M16Rik	-2.3716	0.0441288
Gadd45a	-2.37281	0.00128399
Igfbp6	-2.37709	0.000723413
Fes	-2.37787	0.141316
Gm45629	-2.3792	0.0891078
Klhdc8a	-2.38257	0.260383
Sh3kbp1	-2.3867	0.03845
Tmem72	-2.39888	0.044924
Cenpk	-2.40675	0.0418047
Gpr137b-ps	-2.40777	0.0530353
Disp1	-2.42894	0.00109898
Gm12355	-2.43773	0.0409433
Gm4724	-2.44089	0.0504641
Lrrc18	-2.44213	0.0862571
Tsix	-2.44576	0.2578
Tmem117	-2.44697	0.0011301
Rapgef3	-2.46179	0.0162976
Fetub	-2.46391	0.018342
Arsb	-2.4697	0.00607963
Mdga1	-2.47974	0.0539418
Krt16	-2.4883	0.178026
Gm10509	-2.49455	0.167334
A130051J06Rik	-2.49969	0.0689538
Gm7384	-2.50086	0.161458
Hexa	-2.50092	0.0114
Lypd6	-2.50401	0.000565072
Gm14435	-2.50536	0.0308629
Unc80	-2.51067	0.181412
Aldh1b1	-2.51266	0.00103282
Tmem28	-2.52075	0.353677
Prox2os	-2.52886	0.216958
Irf5	-2.53089	0.0406494
Pdpn	-2.53385	0.023142
RP24-394N21.1	-2.53442	0.208331
Gcnt7	-2.53503	0.269865
Adh6b	-2.53954	0.0127158
Fhit	-2.54383	0.00657911
Gm6419	-2.545	0.251824
Cmpk2	-2.54658	0.115692
Xk	-2.54698	0.0625297
Msx2	-2.55028	0.00144066
Aunip	-2.55152	0.00551302
Lrrc8b	-2.55566	0.00225936
Gja3	-2.55941	0.000473511
Prickle1	-2.56715	0.00458201
Adamts3	-2.56897	0.0260746
Gm42788	-2.56924	0.00601993
Rpl31-ps17	-2.58622	0.114129
Alox8	-2.59213	0.00783406
Ly6g6e	-2.59421	0.0895529
Grhl3	-2.60369	0.00173979
H2-M3	-2.60575	0.185989
Dapk1	-2.62258	0.0516328
Cited4	-2.6295	0.00776057
Gnat2	-2.63668	0.181264
Cald1	-2.63717	0.0361313
Angpt2	-2.64867	0.111983
C1qtnf1	-2.65027	0.032507
Htr1d	-2.65141	0.0498781
2810417H13Rik	-2.65819	0.00810019
H2afy2	-2.68127	0.00792554
Bin1	-2.68525	0.127922
Nrp1	-2.68984	0.0109236
Dmpk	-2.69335	0.00295011
Smox	-2.69795	0.0277131
Greb1	-2.72336	0.0813397
Spef1	-2.72986	0.0022057
1110046J04Rik	-2.74099	0.0643539
Bicd1	-2.74144	0.184861
Tmcc2	-2.74215	0.0316883
Ephx2	-2.75206	0.0879998
Zfp882	-2.76079	0.123321
Rnf224	-2.76292	0.121459
Chic1	-2.77229	0.0350425
Gm43740	-2.77389	0.0598329
Sacs	-2.81133	0.105177
Pm20d1	-2.82446	0.0375442
Procr	-2.83246	0.0459855
Parpbp	-2.83552	0.0109878
Gm4963	-2.87453	0.0531584
Cyp2w1	-2.8783	0.0161214
Adamts18	-2.89638	0.0585877
Nhs	-2.89971	0.0228323
Lama2	-2.91375	0.0236958
Epha7	-2.92284	0.268688
Gm20900	-2.92347	0.0156526
Anxa6	-2.9279	0.00322884
6430590A07Rik	-2.92865	0.191219
Cacna1a	-2.93463	0.0478672
Mfge8	-2.94641	0.00188485
Gen1	-2.94704	0.00346133
C2cd4a	-2.97145	0.0888978
Igfbp7	-2.97569	0.0433792
Slc25a43	-2.9767	0.166208
Gm6139	-2.98377	0.068858
Mok	-2.98631	0.0542104
Prelid2	-2.98911	0.000763857
Gldc	-2.99876	0.144433
Mfsd4b3	-3.00901	0.0925411
Eme1	-3.01201	0.0297597
Gm20696	-3.01497	0.198615
Rnpep	-3.03482	0.000289242
Flnc	-3.04214	0.00891373
Ngfr	-3.05794	0.000258184
Csta1	-3.06918	0.0171935
Npnt	-3.07644	0.000525762
Ccdc162	-3.08161	0.0250179
Ccdc68	-3.08769	0.00944439
Tmem139	-3.09062	0.00249056
Cfap69	-3.09909	0.0254813
Sema3d	-3.10181	0.0437067
Lars2	-3.11297	0.226135
Gm10129	-3.11966	0.247211
Cyp27b1	-3.13023	0.0125979
Actr3b	-3.15137	0.0036613
Prss36	-3.15651	0.0879725
S100a4	-3.15726	0.000124376
Plcxd2	-3.16113	0.00985851
Nr2f2	-3.18589	0.0157079
Nlrp10	-3.19374	0.00131078
Tppp3	-3.19391	0.272533
Adrb1	-3.19556	0.0286045
Bgn	-3.20648	0.0210254
Gm9800	-3.20869	0.188335
Krt84	-3.20876	0.0305748
Btbd18	-3.22136	0.283882
Tmem56	-3.24901	0.0323445
Lpcat1	-3.24947	0.001539
Pld1	-3.25924	0.00555099
Gm8618	-3.27754	0.106867
Gpr183	-3.32168	0.044696
Cyp4f39	-3.32801	0.0302042
Pcdh17	-3.33619	0.036771
Skint11	-3.36352	0.0366766
Dsc2	-3.36745	0.000331424
Ccpg1os	-3.37271	0.000536267
Zfhx3	-3.39965	0.000460125
Tet1	-3.40667	0.106863
Pik3r3	-3.41349	0.00684991
Fabp5	-3.41951	0.0199302
Gm12726	-3.42199	0.130026
Edn1	-3.45696	0.028112
Klk7	-3.4623	0.0523185
Tigd4	-3.47973	0.00119949
Slc4a4	-3.51299	0.174057
Npas2	-3.54554	0.138439
Slco2b1	-3.56266	0.00545037
Stx11	-3.58449	0.00927685
F3	-3.62269	0.0400322
Krt90	-3.64907	0.0030431
Kif5c	-3.65549	0.0616282
Gjb6	-3.6912	9.73e-06
Mt4	-3.72282	0.00539795
Rbbp8nl	-3.74374	0.0364436
Tprg	-3.75835	0.082685
AU040972	-3.78987	0.0656857
Elavl2	-3.83822	0.0398139
Fhl2	-3.89258	0.00538113
Myb	-3.91167	0.0115069
Hhip	-3.98103	0.00643181
Dlx3	-3.98741	0.00520586
Fam49a	-4.00016	0.00207541
Fsbp	-4.02512	0.126394
Cpa6	-4.04015	0.00165259
Ltbp2	-4.05782	0.0736934
Lgr6	-4.07493	0.000705088
Lrrc3	-4.11331	0.0393049
Carns1	-4.11477	0.00931905
Trpm6	-4.24453	0.0131294
Gm42910	-4.33202	0.11546
Gjb2	-4.33247	0.000846004
Mycn	-4.37327	0.00209038
Rnf150	-4.42283	0.0168163
Zfp827	-4.43057	0.00238321
Zfp462	-4.46271	0.036054
Tdh	-4.51484	0.03312
Col6a2	-4.59581	0.056681
Slc9a3r2	-4.68881	0.0537807
Helz2	-4.73155	0.0202316
Mmp3	-4.80495	0.00518025
Adamts9	-4.83044	0.00337592
Fam65b	-4.84307	0.0363588
Rbm20	-4.85389	0.0858998
Lrrk2	-4.85571	0.00635716
Mef2c	-5.11381	0.0421585
Msx1	-5.14445	0.0129325
Itgam_1	-5.20949	0.000546647
0610040J01Rik	-5.36181	0.037531
Terc	-5.83914	0.00710162
Ryr1	-5.86194	0.000458568
Abcg4	-5.87312	0.0478552
Ptgs1	-5.89693	0.000333855
Gprc5c	-6.27595	0.000448696
Sprr2a2	-6.28687	0.00868042
Bpifc	-6.3182	0.0161716
Notum	-6.66905	0.068953
Serpinb13	-6.85093	0.00256299
Klk8	-6.85723	0.00152149
Igfbp5	-6.90123	0.00461956
Rerg	-7.28194	0.0161462
Cnnm1	-7.68186	0.00246252
Golga7b	-8.0474	0.000309753
Hist3h2ba	-9.04535	0.0306413
Akr1c18	-11.7927	0.00554647
Tspear	-12.1296	0.0015731
Gpm6a	-15.3426	0.0113419
Lrat	-16.2352	0.0572312
Nectin3	-18.9511	1.11e-06
Ccdc80	-24.5556	3.26e-07
