# Supplementary material for: Integrin‐Binding Matricellular Protein Fibulin‐5 Maintains Epidermal Stem Cell Heterogeneity During Skin Aging
Source: Aging Cell. 2026 Apr 10;25(4):e70483. doi: 10.1111/acel.70483 (PMC13067917; doi:10.1111/acel.70483)
Supplement: Supplementary file 3 — Table S4: List of genes associated with epidermal lineage and differentiation programs used to analyze the RNA‐seq datasets of Fbln5 WT and KO epidermal basal cells and fast‐cycling epidermal stem cells (non‐label‐retaining cells) from young and old WT mice (related to Figure 2F,G). [file ACEL-25-e70483-s003.xlsx]

## Sheet: Fbln5 WT vs KO, 12 months
	Gene Symbol	Fbln5 WT_01, Normalized expression values	Fbln5 WT_02, Normalized expression values	Fbln5 WT_03, Normalized expression values	Fbln5 WT_04, Normalized expression values	Fbln5 KO_01, Normalized expression values	Fbln5 KO_02, Normalized expression values	Fbln5 KO_03, Normalized expression values	Fbln5 KO_04, Normalized expression values
Basal IFE	Krt5	8046.25	3918.23	8046.25	9453.46	7204.43	3918.23	3918.23	6077.37
	Krt14	9453.46	6077.37	14534.2	14534.2	9453.46	4606.63	6077.37	8046.25
	Itga6	40.0301	31.897	36.3539	29.5938	38.6331	25.5146	27.7543	26.9147
	Dsc2	1.74337	1.12478	1.29161	1.39408	0.378623	0.456954	0.457752	0.355944
	Itgb1	45.7007	37.3426	37.8762	33.8494	53.4424	41.7805	41.9141	40.4635
	Nectin3	0.503992	0.59255	0.617941	0.548082	0.0597656	0.0247253	0.0109237	0.0239748
	Col4a5	1.85129	2.77304	2.57118	3.20084	1.58012	2.21575	2.26869	2.16235
	Col7a1	9.33801	8.16535	7.3924	6.42941	12.8224	6.68493	7.30712	3.57906
Suprabasal IFE	Krt36	453.517	164.297	399.011	363.62	343.931	124.269	77.5096	56.1628
	Krt77	0.0166823	0.0580688	0.0358469	0.170828	0.134076	0	0.113405	0.110758
	Krt1	91.0001	59.7149	54.0429	52.1359	41.2436	67.594	43.8042	122.851
	Lor	0.0344917	0	0.152208	0	0.0266068	0	0.127123	0.134076
	Ivl	0.828735	1.37726	0.567323	0.288604	0.799976	1.05092	0.776848	0.314207
	Krt9	0.103106	0.104412	0.14074	0.19276	0.0432753	0.28011	0.15711	0.153676
Suprabasal HF	Cst6	5.97044	10.8419	4.61795	5.91884	21.2369	26.2521	35.5521	14.409
	Krt79	7.50045	13.4052	7.41105	11.2651	11.6694	19.0262	25.648	21.9858
HFSC	Angptl7	0.644948	0.507288	1.42529	0.260474	4.46113	4.34912	0.723367	4.5284
	Cd200	0.550405	0.922523	0.259645	0.701152	0.876319	1.49731	1.60809	0.803641
	Dkk3	6.63851	7.42497	10.0215	8.19122	11.931	19.8078	12.585	17.5791
	Krt15	212.408	217.829	323.105	389.946	551.246	639.442	413.184	576.876
	Krt24	8.80244	6.29686	13.0394	7.26106	14.7154	8.84472	7.68656	13.0906
	Thsd1	0.647429	0.188019	0.217121	0.368484	0.586558	0.582157	0.539363	0.819183

## Sheet: non-LRCs, 2 months vs 2 years
	Gene Symbol	non-LRCs, 2 months_01, Normalized expression values	non-LRCs, 2 months_02, Normalized expression values	non-LRCs, 2 months_03, Normalized expression values	non-LRCs, 2 years_01, Normalized expression values	non-LRCs, 2 years_02, Normalized expression values	non-LRCs, 2 years_03, Normalized expression values
Basal IFE	Krt5	4132.4	4132.4	4132.4	1477.78	2092.88	2334.21
	Krt14	6286.09	6286.09	6286.09	2092.88	2481.55	4132.4
	ITGA6	47.2599	35.5346	31.0484	29.5274	21.9101	29.1263
	Dsc2	1.7433	1.71175	2.55526	4.02177	1.13555	1.71619
	ITGB1	32.0986	32.0433	33.496	21.15	29.153	22.2672
	Nectin3	0.0877511	0.0121953	0.0152555	0	0	0.221806
	Col4a5	5.38008	9.26045	7.29085	3.06575	2.13501	2.34278
	COL7A1	19.9395	29.3705	19.2332	9.87606	11.6326	8.97052
Suprabasal IFE	Krt36	184.7	157.799	117.827	350.727	15.6555	616.926
	Krt77	0.0240827	0	0.0525222	21.7186	0.497233	0.0305822
	KRT1	229.805	394.712	327.961	825.048	1163.5	866.41
	LOR	0.749064	0.332918	0.22001	3.73213	3.33275	9.59067
	IVL	1.20671	1.41193	1.42392	2.85081	4.49958	6.23351
	KRT9	0.154306	0.312002	0.275463	0	0.0901673	0.447434
Suprabasal HF	Cst6	1.95427	1.99912	2.60518	37.7472	42.6706	35.8036
	krt79	14.8156	21.4765	23.7193	124.498	135.37	151.085
HFSC	Angptl7	0.0733254	0.16013	0.141497	0	0.237502	0.258263
	Cd200	0	0.145044	0.0696037	0.583989	0.29285	1.15478
	Dkk3	1.65334	2.49443	1.87042	7.31707	11.6867	7.33322
	Krt15	121.15	219.078	202.583	271.433	518.003	259.985
	Krt24	10.5322	26.0521	18.5519	49.1996	32.3083	77.5178
	Thsd1	0.64305	0.0920384	0.120196	1.05381	0.761038	1.07441
