# Supplementary material for: Integrin‐Binding Matricellular Protein Fibulin‐5 Maintains Epidermal Stem Cell Heterogeneity During Skin Aging
Source: Aging Cell. 2026 Apr 10;25(4):e70483. doi: 10.1111/acel.70483 (PMC13067917; doi:10.1111/acel.70483)
Supplement: Supplementary file 4 — Table S5: List of extracellular matrix (ECM) and YAP‐related genes showing altered expression in epidermal basal cells from Fbln5 WT and KO mice (related to Figures 3A and 4A). [file ACEL-25-e70483-s001.xlsx]

## Sheet: Cell-ECM adhesion molecules
Gene symbol	Fbln5 WT_01, Normalized expression values	Fbln5 WT_02, Normalized expression values	Fbln5 WT_03, Normalized expression values	Fbln5 WT_04, Normalized expression values	Fbln5 KO_01, Normalized expression values	Fbln5 KO_02, Normalized expression values	Fbln5 KO_03, Normalized expression values	Fbln5 KO_04, Normalized expression values
Itga4	0.0617303	0.0834296	0.0450827	0.0593604	0.0896261	0.0155329	0.0231162	0.0870849
Itgb3	0.139011	0.20042	0.222006	0.244302	0	0.0263876	0.00167213	0.1098
Nectin3	0.503992	0.59255	0.617941	0.548082	0.0597656	0.0247253	0.0109237	0.0239748
Itga6	40.0301	31.897	36.3539	29.5938	38.6331	25.5146	27.7543	26.9147
Tln2	1.06276	0.662416	1.04963	0.904605	0.73291	0.447714	0.585977	0.494862
Lamb1	2.53186	1.69278	3.31401	2.64731	1.62791	1.16986	1.39228	1.52631
Krt5	8046.25	3918.23	8046.25	9453.46	7204.43	3918.23	3918.23	6077.37
Krt14	9453.46	6077.37	14534.2	14534.2	9453.46	4606.63	6077.37	8046.25
Cd151	32.9058	33.7947	39.9996	41.9141	32.3922	41.2436	40.1483	39.2326
Itgav	5.43117	8.61668	9.04901	8.52649	5.60259	10.1451	10.1093	9.49562
Fermt3	0.0217361	0.223355	0	0.102919	0.0126978	0.0299788	0.0308134	0.065436
Col4a5	1.85129	2.77304	2.57118	3.20084	1.58012	2.21575	2.26869	2.16235
Itga10	0.0639445	0.0441433	0.0256547	0.102634	0.0049674	0	0.0176328	0
Lmnb1	5.15249	4.67804	5.16127	5.77464	3.10655	3.30182	4.95883	2.85023
Col4a3	0.00670203	0.0447775	0.0206812	0.017795	0.0518829	0	0.032268	0
Fermt2	0.0327947	0	0.0543672	0	0.00752608	0.0838938	0	0
Col17a1	161.915	113.892	274.943	214.94	237.793	179.219	161.184	178.116
Col4a2	0.0268762	0	0.137709	0.0305543	0.0619617	0.0470538	0.0798789	0.0742544
Itgb4	61.9779	41.9799	74.4487	67.7769	105.602	71.798	80.8176	42.6172
Itgb1	45.7007	37.3426	37.8762	33.8494	53.4424	41.7805	41.9141	40.4635
Itga3	24.8582	14.2368	22.8623	16.4247	43.4636	36.0822	34.7065	19.4214
Lamb3	26.5952	21.4928	24.0708	23.7591	60.9603	52.3678	33.1844	28.8842

## Sheet: YAP target genes
Gene symbol	Fbln5 WT_01, Normalized expression values	Fbln5 WT_02, Normalized expression values	Fbln5 WT_03, Normalized expression values	Fbln5 WT_04, Normalized expression values	Fbln5 KO_01, Normalized expression values	Fbln5 KO_02, Normalized expression values	Fbln5 KO_03, Normalized expression values	Fbln5 KO_04, Normalized expression values
Lats2	1.02961	0.831513	0.933066	1.02425	0.791772	1.22914	1.0825	1.55192
Myc	11.3697	7.9367	13.6098	17.143	13.5742	17.4184	16.4942	21.609
Axl	8.25816	10.1934	10.8698	12.2734	12.1195	15.5368	14.0315	14.0497
Ctgf	5.13205	3.30606	6.48428	4.54928	10.9234	7.87455	8.21214	9.16313
Mcm3	8.44633	9.60163	8.26723	13.3655	5.27223	5.18161	10.8013	7.11739
E2f2	1.18314	1.23909	1.61999	1.73552	0.742332	0.430919	0.956573	0.4535
Mst1	3.51455	1.36493	2.48622	2.75839	1.75022	1.29626	1.72594	2.36106
Birc5	7.24611	4.32574	3.17914	2.55148	2.78558	0.887552	2.52922	2.56139
Cdk1	15.3567	8.91907	7.18085	7.80263	6.49075	4.17526	7.48728	5.55598
Tead2	0.0834833	0.263183	0.218833	0.205727	0.201083	0.114606	0.181832	0.17938
Pola1	4.07957	5.29661	3.03868	3.73382	2.82273	3.21706	2.946	3.59983
Amotl2	2.37017	1.80973	5.95639	4.44074	1.10431	1.98261	1.06251	3.71477
Mob1a	14.0569	16.5682	15.6237	16.3139	13.0906	13.5985	13.5661	16.798
